# Supplementary material for: ﻿Taxonomic review of Kaloplocamus from the Yellow Sea, China with the description of a new species (Nudibranchia, Doridina, Polyceridae)
Source: Zookeys. 2023 Jun 27;1168:107–29. doi: 10.3897/zookeys.1168.101248 (PMC10320717; doi:10.3897/zookeys.1168.101248)
Supplement: XML Treatment for Kaloplocamus albopunctatus [file zookeys.1168.101248-treatment1.xml]

<!DOCTYPE tp:taxon-treatment
  PUBLIC "-//TaxonX//DTD Taxonomic Treatment Publishing DTD v0 20100105//EN" "tax-treatment-NSO.dtd">
<tp:taxon-treatment xmlns:tp="http://www.plazi.org/taxpub"><tp:treatment-meta><kwd-group><label>Taxon classification</label><kwd>
                <named-content content-type="kingdom">Animalia</named-content>
              </kwd><kwd>
                <named-content content-type="order">Nudibranchia</named-content>
              </kwd><kwd>
                <named-content content-type="family">Polyceridae</named-content>
              </kwd></kwd-group><mixed-citation publication-type="journal"><person-group><name><surname>Wei</surname><given-names>Jingcheng</given-names></name><name><surname>Kong</surname><given-names>Lingfeng</given-names></name></person-group><article-title>﻿Taxonomic review of <italic><tp:taxon-name><tp:taxon-name-part taxon-name-part-type="genus" reg="Kaloplocamus">Kaloplocamus</tp:taxon-name-part></tp:taxon-name></italic> from the Yellow Sea, China with the description of a new species (<tp:taxon-name><tp:taxon-name-part taxon-name-part-type="order">Nudibranchia</tp:taxon-name-part></tp:taxon-name>, <tp:taxon-name><tp:taxon-name-part taxon-name-part-type="suborder">Doridina</tp:taxon-name-part></tp:taxon-name>, <tp:taxon-name><tp:taxon-name-part taxon-name-part-type="family">Polyceridae</tp:taxon-name-part></tp:taxon-name>)</article-title><source>Zookeys</source><day>27</day><month>06</month><year>2023</year><volume>1168</volume><fpage>107</fpage><lpage>129</lpage><pub-id pub-id-type="doi">10.3897/zookeys.1168.101248</pub-id></mixed-citation></tp:treatment-meta><tp:nomenclature><label>﻿</label><tp:taxon-name>
              <object-id xmlns:xlink="http://www.w3.org/1999/xlink" content-type="arpha" xlink:type="simple">18CAA66D-5294-548B-81E4-B764C19B3990</object-id>
              <tp:taxon-name-part taxon-name-part-type="genus" reg="Kaloplocamus">Kaloplocamus</tp:taxon-name-part>
              <tp:taxon-name-part taxon-name-part-type="species" reg="albopunctatus">albopunctatus</tp:taxon-name-part>
              <object-id xmlns:xlink="http://www.w3.org/1999/xlink" content-type="zoobank" xlink:type="simple">https://zoobank.org/C4814283-1992-489A-8BD4-68F82CACFE14</object-id>
            </tp:taxon-name><tp:taxon-status xmlns:xlink="http://www.w3.org/1999/xlink" xlink:type="simple">sp. nov.</tp:taxon-status><xref ref-type="fig" rid="F3">Figs 3</xref><xref ref-type="fig" rid="F4">, 4</xref><xref ref-type="fig" rid="F5">, 5</xref><tp:nomenclature-citation-list><tp:nomenclature-citation><tp:taxon-name>
                  <tp:taxon-name-part taxon-name-part-type="genus" reg="Kaloplocamus">Kaloplocamus</tp:taxon-name-part>
                  <tp:taxon-name-part taxon-name-part-type="species" reg="ramosus">ramosus</tp:taxon-name-part>
                </tp:taxon-name><comment>: <xref ref-type="bibr" rid="B33">Qi et al. 1986</xref>: 63; <xref ref-type="bibr" rid="B2">Baba 1989</xref>: 232–234, figs 1–3; <xref ref-type="bibr" rid="B34">Qi et al. 1989</xref>: 119, fig. 88; <xref ref-type="bibr" rid="B50">Zhang et al. 2016</xref>: 207, fig. 255.</comment></tp:nomenclature-citation></tp:nomenclature-citation-list></tp:nomenclature><tp:treatment-sec sec-type="type locality" id="SECID0EJWAG"><title>Type locality.</title><p>China, Shandong: Tianheng Town, 36°33.7′N, 120°58.6′E.</p><p><bold><italic>Holotype</italic></bold>: Alcohol-fixed, original label: “CN, SD, Tianheng, <named-content xmlns:xlink="http://www.w3.org/1999/xlink" content-type="dwc:verbatimCoordinates" xlink:type="simple"><named-content content-type="geo-json" specific-use="{&#34;type&#34;:&#34;Point&#34;,&#34;coordinates&#34;:[120.976667,36.561667]}" id="NCID0EYWAG" xlink:type="simple">36°33.7′N, 120°58.6′E</named-content></named-content>, 26 Apr. 2022, J.C. Wei” “MBM287619 ”.</p><p><bold><italic>Paratypes</italic></bold>: Alcohol-fixed, two specimens, original label: “CN, SD, Tianheng, <named-content xmlns:xlink="http://www.w3.org/1999/xlink" content-type="dwc:verbatimCoordinates" xlink:type="simple"><named-content content-type="geo-json" specific-use="{&#34;type&#34;:&#34;Point&#34;,&#34;coordinates&#34;:[120.976667,36.561667]}" id="NCID0EHXAG" xlink:type="simple">36°33.7′N, 120°58.6′E</named-content></named-content>, 26 Apr. 2022, J.C. Wei” “<abbrev xmlns:xlink="http://www.w3.org/1999/xlink" xlink:title="Laboratory of Shellfish Genetics and Breeding" id="ABBRID0EMXAG" xlink:type="simple">LSGB</abbrev> hb266000 0302 to 0303”; alcohol-fixed, five specimens, original label: “CN, SD, Tianheng, <named-content xmlns:xlink="http://www.w3.org/1999/xlink" content-type="dwc:verbatimCoordinates" xlink:type="simple"><named-content content-type="geo-json" specific-use="{&#34;type&#34;:&#34;Point&#34;,&#34;coordinates&#34;:[120.976667,36.561667]}" id="NCID0ETXAG" xlink:type="simple">36°33.7′N, 120°58.6′E</named-content></named-content>, 04 May. 2022, J.C. Wei” “<abbrev xmlns:xlink="http://www.w3.org/1999/xlink" xlink:title="Laboratory of Shellfish Genetics and Breeding" id="ABBRID0EYXAG" xlink:type="simple">LSGB</abbrev> hb266000 0304 to 0308”.</p></tp:treatment-sec><tp:treatment-sec sec-type="description" id="SECID0E3XAG"><title>Description.</title><p><bold><italic>External morphology</italic></bold> (Fig. <xref ref-type="fig" rid="F3">3</xref>) Living animals are up to 25 mm long. The body is elongate, limaciform, bright orange, and with the whole body covered with reddish dots except the foot. These dots are especially dense in the portions around the bases of the lateral appendages and branchial leaves. The lateral portions of the body have scattered white patches composed of dots in series and are moderately transparent so that the digestive gland is visible. The mantle is rather smooth, with very few small, white tubercles on the dorsum. The oral tentacles are flat and wide. The head bears eight velar appendages, which are short, pale orange-yellow, semitranslucent with reddish dots, and the tips are a brighter orange-red color. There are clusters of short, acute ramifications on the velar appendages. The bases of these ramifications are orange-red, while the rest is cream-colored. The dorsum has four pairs of lateral appendages that are larger than the appendages on the head, also with clusters of ramifications. These dorsal appendages share almost the same shape and coloration as the velar ones except that each of the dorsal appendages bears more ramifications. The gill is situated between the second and third pair of appendages. There are five tripinnate branchial leaves and they have the same coloration as the body; the stems of the leaves are translucent and have bright orange dots. The rhinophores have a semitranslucent peduncle with small, dense, orange-yellow dots. The clavus is orange in color, with approximately 16–18 rhinophoral lamellae and with a white tip and a white line on the anterior side. The rhinophoral sheath is short and speckled with orange-yellow dots. The posterior part of the foot is elongate, acutely pointed, and red-orange, with many opaque, white, pointed tubercles that are concentrated centrally.</p><fig id="F3" position="float" orientation="portrait"><object-id xmlns:xlink="http://www.w3.org/1999/xlink" content-type="doi" xlink:type="simple">10.3897/zookeys.1168.101248.figure3</object-id><object-id xmlns:xlink="http://www.w3.org/1999/xlink" content-type="arpha" xlink:type="simple">A010785C-B129-5D9E-BA0F-C43AB528B2FB</object-id><label>Figure 3.</label><caption><p>Holotype of <italic><tp:taxon-name><tp:taxon-name-part taxon-name-part-type="genus" reg="Kaloplocamus">Kaloplocamus</tp:taxon-name-part><tp:taxon-name-part taxon-name-part-type="species" reg="albopunctatus">albopunctatus</tp:taxon-name-part></tp:taxon-name></italic> sp. nov., living specimen, 22 mm in length <bold>A</bold> dorsal view <bold>B</bold> lateral view.</p></caption><graphic xmlns:xlink="http://www.w3.org/1999/xlink" xlink:href="zookeys-1168-107_article-101248__-g003.jpg" position="float" orientation="portrait" xlink:type="simple" id="oo_869430.jpg"><uri content-type="original_file" xlink:type="simple">https://binary.pensoft.net/fig/869430</uri></graphic></fig><p><bold><italic>Radula</italic></bold> (Fig. <xref ref-type="fig" rid="F4">4</xref>) The radular formula of the 23 mm specimen examined is 15 × 13.3.0.3.13. The radula is characterized by the presence of two types of well-differentiated teeth (Fig. <xref ref-type="fig" rid="F4">4A–D</xref>). The three inner lateral teeth share a similar hook-like shape, and a secondary cusp is developed although only the outermost one has a short, less obvious cusp. The hook of the outermost lateral teeth is sharp while on the innermost two teeth, it is comparatively blunt (Fig. <xref ref-type="fig" rid="F4">4A, D</xref>). The outer marginal teeth are roughly rectangular in shape, with long grooves on the surface (Fig. <xref ref-type="fig" rid="F4">4C</xref>). The sizes of these teeth are equivalent except for the teeth on the very edge, which are much smaller than the others (Fig. <xref ref-type="fig" rid="F4">4B, C</xref>). The rachis is granulated and is not transversally divided in rows (Fig. <xref ref-type="fig" rid="F4">4E</xref>). The jaws have thin, elongate rodlets which are densely packed (Fig. <xref ref-type="fig" rid="F4">4F</xref>).</p><fig id="F4" position="float" orientation="portrait"><object-id xmlns:xlink="http://www.w3.org/1999/xlink" content-type="doi" xlink:type="simple">10.3897/zookeys.1168.101248.figure4</object-id><object-id xmlns:xlink="http://www.w3.org/1999/xlink" content-type="arpha" xlink:type="simple">5481A9D9-8C54-581D-A8D1-A473494AABF9</object-id><label>Figure 4.</label><caption><p>Paratype <abbrev xmlns:xlink="http://www.w3.org/1999/xlink" xlink:title="Laboratory of Shellfish Genetics and Breeding" id="ABBRID0ES1AG" xlink:type="simple">LSGB</abbrev> hb266000 0305 of <italic><tp:taxon-name><tp:taxon-name-part taxon-name-part-type="genus" reg="Kaloplocamus">Kaloplocamus</tp:taxon-name-part><tp:taxon-name-part taxon-name-part-type="species" reg="albopunctatus">albopunctatus</tp:taxon-name-part></tp:taxon-name></italic> sp. nov. SEM photographs of the radula and jaws <bold>A</bold> complete radula <bold>B, C</bold> outer marginal teeth <bold>D</bold> inner lateral teeth <bold>E</bold> rachis <bold>F</bold> jaws. Scale bars: 500 μm (<bold>A</bold>); 200 μm (<bold>B</bold>); 100 μm (<bold>D</bold>); 20 μm (<bold>C</bold>, <bold>E</bold>); 100 μm (<bold>F</bold>).</p></caption><graphic xmlns:xlink="http://www.w3.org/1999/xlink" xlink:href="zookeys-1168-107_article-101248__-g004.jpg" position="float" orientation="portrait" xlink:type="simple" id="oo_869431.jpg"><uri content-type="original_file" xlink:type="simple">https://binary.pensoft.net/fig/869431</uri></graphic></fig><p><bold><italic>Reproductive system</italic></bold> (Fig. <xref ref-type="fig" rid="F5">5</xref>) The reproductive system is triaulic. The vas deferens is enlarged in the distal portion and differentiated into an inflated prostate which joins the bursa copulatrix via a thin duct. The vagina is rather narrow, only one-third of the length of the vas deferens, and enters directly to the oval bursa copulatrix. From the bursa copulatrix emerges a short duct that divides into a uterine duct, which connects to the oval female gland mass, and a crooked duct connecting to the receptaculum seminis. The ampulla is short, coiled, and enters into the female gland mass in a relatively distal position. The penis has spines which are elongated and of equal width (Suppl. material <xref ref-type="supplementary-material" rid="S2">2</xref>).</p><fig id="F5" position="float" orientation="portrait"><object-id xmlns:xlink="http://www.w3.org/1999/xlink" content-type="doi" xlink:type="simple">10.3897/zookeys.1168.101248.figure5</object-id><object-id xmlns:xlink="http://www.w3.org/1999/xlink" content-type="arpha" xlink:type="simple">0605396E-2ADB-5C9E-9EE2-AFE0BE4766A9</object-id><label>Figure 5.</label><caption><p>Paratype <abbrev xmlns:xlink="http://www.w3.org/1999/xlink" xlink:title="Laboratory of Shellfish Genetics and Breeding" id="ABBRID0ET3AG" xlink:type="simple">LSGB</abbrev> hb266000 0305 of <italic><tp:taxon-name><tp:taxon-name-part taxon-name-part-type="genus" reg="Kaloplocamus">Kaloplocamus</tp:taxon-name-part><tp:taxon-name-part taxon-name-part-type="species" reg="albopunctatus">albopunctatus</tp:taxon-name-part></tp:taxon-name></italic> sp. nov., diagram of the reproductive anatomy. Abbreviations: am – ampulla; bc – bursa copulatrix; f – female gland mass; p – prostate; s – receptaculum seminis; u – uterine duct; v – vagina; vd – vas deferens. Scale bar: 1000 μm.</p></caption><graphic xmlns:xlink="http://www.w3.org/1999/xlink" xlink:href="zookeys-1168-107_article-101248__-g005.jpg" position="float" orientation="portrait" xlink:type="simple" id="oo_869432.jpg"><uri content-type="original_file" xlink:type="simple">https://binary.pensoft.net/fig/869432</uri></graphic></fig><p><bold><italic>Egg mass</italic></bold> (Suppl. material <xref ref-type="supplementary-material" rid="S3">3</xref>). The egg mass of this species is flat, belt-like, coiled, and translucent with white eggs within. It is so similar to the egg mass of <italic><tp:taxon-name><tp:taxon-name-part taxon-name-part-type="genus" reg="Kaloplocamus">K.</tp:taxon-name-part><tp:taxon-name-part taxon-name-part-type="species" reg="japonicus">japonicus</tp:taxon-name-part></tp:taxon-name></italic> that DNA was extracted after all the egg masses were photographed and the <abbrev xmlns:xlink="http://www.w3.org/1999/xlink" xlink:title="cytochrome c oxidase subunit I" id="ABBRID0E44AG" xlink:type="simple">COI</abbrev> gene was then amplified and sequenced to distinguish the egg masses of these two species.</p></tp:treatment-sec><tp:treatment-sec sec-type="etymology" id="SECID0EB5AG"><title>Etymology.</title><p>The specific epithet albopunctatus refers to the white patch on the body of this animal. The Chinese common name for this species is “白斑鬈发海牛.”</p></tp:treatment-sec><tp:treatment-sec sec-type="remarks" id="SECID0EG5AG"><title>Remarks.</title><p><italic><tp:taxon-name><tp:taxon-name-part taxon-name-part-type="genus" reg="Kaloplocamus">Kaloplocamus</tp:taxon-name-part><tp:taxon-name-part taxon-name-part-type="species" reg="albopunctatus">albopunctatus</tp:taxon-name-part></tp:taxon-name></italic> sp. nov. shows a bright orange coloration, which is rather common within <italic><tp:taxon-name><tp:taxon-name-part taxon-name-part-type="genus" reg="Kaloplocamus">Kaloplocamus</tp:taxon-name-part></tp:taxon-name></italic>. There are four other <italic><tp:taxon-name><tp:taxon-name-part taxon-name-part-type="genus" reg="Kaloplocamus">Kaloplocamus</tp:taxon-name-part></tp:taxon-name></italic> species that share a similar color pattern: <italic><tp:taxon-name><tp:taxon-name-part taxon-name-part-type="genus" reg="Kaloplocamus">K.</tp:taxon-name-part><tp:taxon-name-part taxon-name-part-type="species" reg="ramosus">ramosus</tp:taxon-name-part></tp:taxon-name></italic>, <italic><tp:taxon-name><tp:taxon-name-part taxon-name-part-type="genus" reg="Kaloplocamus">K.</tp:taxon-name-part><tp:taxon-name-part taxon-name-part-type="species" reg="acutus">acutus</tp:taxon-name-part></tp:taxon-name></italic>, <italic><tp:taxon-name><tp:taxon-name-part taxon-name-part-type="genus" reg="Kaloplocamus">K.</tp:taxon-name-part><tp:taxon-name-part taxon-name-part-type="species" reg="peludo">peludo</tp:taxon-name-part></tp:taxon-name></italic> Vallès &amp; Gosliner, 2006, and <italic><tp:taxon-name><tp:taxon-name-part taxon-name-part-type="genus" reg="Kaloplocamus">K.</tp:taxon-name-part><tp:taxon-name-part taxon-name-part-type="species" reg="maru">maru</tp:taxon-name-part></tp:taxon-name></italic> Vallès &amp; Gosliner, 2006 (Table <xref ref-type="table" rid="T3">3</xref>). <xref ref-type="bibr" rid="B2">Baba (1989)</xref> described three forms of <italic><tp:taxon-name><tp:taxon-name-part taxon-name-part-type="genus" reg="Kaloplocamus">K.</tp:taxon-name-part><tp:taxon-name-part taxon-name-part-type="species" reg="ramosus">ramosus</tp:taxon-name-part></tp:taxon-name></italic> from Japan: the orange form A shared many similarities with <italic><tp:taxon-name><tp:taxon-name-part taxon-name-part-type="genus" reg="Kaloplocamus">K.</tp:taxon-name-part><tp:taxon-name-part taxon-name-part-type="species" reg="albopunctatus">albopunctatus</tp:taxon-name-part></tp:taxon-name></italic> sp. nov., such as the color of appendages and characters of radula. <xref ref-type="bibr" rid="B2">Baba (1989</xref>: 234) described this form as “Sometimes there are a few opaque white spots near the root of the dorso-lateral processes.”, which is a major difference that makes <italic><tp:taxon-name><tp:taxon-name-part taxon-name-part-type="genus" reg="Kaloplocamus">K.</tp:taxon-name-part><tp:taxon-name-part taxon-name-part-type="species" reg="albopunctatus">albopunctatus</tp:taxon-name-part></tp:taxon-name></italic> sp. nov. distinct from <italic><tp:taxon-name><tp:taxon-name-part taxon-name-part-type="genus" reg="Kaloplocamus">K.</tp:taxon-name-part><tp:taxon-name-part taxon-name-part-type="species" reg="ramosus">ramosus</tp:taxon-name-part></tp:taxon-name></italic>. In Baba’s drawing of the reproductive system (<xref ref-type="bibr" rid="B2">Baba 1989</xref>: fig. 3), the receptaculum seminis (“c” in Baba’s drawing) is not connected to the female gland mass (“fg” in Baba’s drawing). The receptaculum seminis of <italic><tp:taxon-name><tp:taxon-name-part taxon-name-part-type="genus" reg="Kaloplocamus">K.</tp:taxon-name-part><tp:taxon-name-part taxon-name-part-type="species" reg="albopunctatus">albopunctatus</tp:taxon-name-part></tp:taxon-name></italic> sp. nov. is connected to the female gland mass via the uterine duct. However, according to <xref ref-type="bibr" rid="B5">Bergh (1880)</xref> and <xref ref-type="bibr" rid="B45">Vallès and Gosliner (2006)</xref>, it seems to be a common pattern that the receptaculum seminis of <italic><tp:taxon-name><tp:taxon-name-part taxon-name-part-type="genus" reg="Kaloplocamus">Kaloplocamus</tp:taxon-name-part></tp:taxon-name></italic> is connected to the bursa copulatrix and the female gland mass. There are many similarities between <italic><tp:taxon-name><tp:taxon-name-part taxon-name-part-type="genus" reg="Kaloplocamus">Kaloplocamus</tp:taxon-name-part><tp:taxon-name-part taxon-name-part-type="species" reg="albopunctatus">albopunctatus</tp:taxon-name-part></tp:taxon-name></italic> sp. nov. and <italic><tp:taxon-name><tp:taxon-name-part taxon-name-part-type="genus" reg="Kaloplocamus">K.</tp:taxon-name-part><tp:taxon-name-part taxon-name-part-type="species" reg="ramosus">ramosus</tp:taxon-name-part></tp:taxon-name></italic>, such as having the same number of ramified appendages and the same color of the body, rhinophores, and branchial leaves, which is why <italic><tp:taxon-name><tp:taxon-name-part taxon-name-part-type="genus" reg="Kaloplocamus">K.</tp:taxon-name-part><tp:taxon-name-part taxon-name-part-type="species" reg="ramosus">ramosus</tp:taxon-name-part></tp:taxon-name></italic> had been reported from the Yellow Sea in the past (<xref ref-type="bibr" rid="B33">Qi et al. 1986</xref>, <xref ref-type="bibr" rid="B34">1989</xref>; <xref ref-type="bibr" rid="B50">Zhang et al. 2016</xref>) despite the type locality of this species being the Mediterranean Sea. However, there are several characters that make <italic><tp:taxon-name><tp:taxon-name-part taxon-name-part-type="genus" reg="Kaloplocamus">K.</tp:taxon-name-part><tp:taxon-name-part taxon-name-part-type="species" reg="albopunctatus">albopunctatus</tp:taxon-name-part></tp:taxon-name></italic> sp. nov. distinct from <italic><tp:taxon-name><tp:taxon-name-part taxon-name-part-type="genus" reg="Kaloplocamus">K.</tp:taxon-name-part><tp:taxon-name-part taxon-name-part-type="species" reg="ramosus">ramosus</tp:taxon-name-part></tp:taxon-name></italic>. Firstly, <italic><tp:taxon-name><tp:taxon-name-part taxon-name-part-type="genus" reg="Kaloplocamus">K.</tp:taxon-name-part><tp:taxon-name-part taxon-name-part-type="species" reg="ramosus">ramosus</tp:taxon-name-part></tp:taxon-name></italic> is characterized by having small, translucent, orange tubercles on the dorsum and appendages with orange, elongated secondary ramifications, while the dorsum of <italic><tp:taxon-name><tp:taxon-name-part taxon-name-part-type="genus" reg="Kaloplocamus">K.</tp:taxon-name-part><tp:taxon-name-part taxon-name-part-type="species" reg="albopunctatus">albopunctatus</tp:taxon-name-part></tp:taxon-name></italic> sp. nov. is rather smooth and has only short simple ramifications that are cream-colored. Additionally, the vas deferens of <italic><tp:taxon-name><tp:taxon-name-part taxon-name-part-type="genus" reg="Kaloplocamus">K.</tp:taxon-name-part><tp:taxon-name-part taxon-name-part-type="species" reg="albopunctatus">albopunctatus</tp:taxon-name-part></tp:taxon-name></italic> sp. nov. is differentiated into a prostate, but <italic><tp:taxon-name><tp:taxon-name-part taxon-name-part-type="genus" reg="Kaloplocamus">K.</tp:taxon-name-part><tp:taxon-name-part taxon-name-part-type="species" reg="ramosus">ramosus</tp:taxon-name-part></tp:taxon-name></italic> does not have a prostate (<xref ref-type="bibr" rid="B45">Vallès and Gosliner 2006</xref>). Moreover, the <italic><tp:taxon-name><tp:taxon-name-part taxon-name-part-type="genus" reg="Kaloplocamus">K.</tp:taxon-name-part><tp:taxon-name-part taxon-name-part-type="species" reg="ramosus">ramosus</tp:taxon-name-part></tp:taxon-name></italic> reported from the Yellow Sea were described as having “red-orange and white dots on the body, the white dots are usually clustered into a big white patch” (<xref ref-type="bibr" rid="B33">Qi et al. 1986</xref>: 63, <xref ref-type="bibr" rid="B34">1989</xref>: 119) or “there are orange and white dots spread on the body” (<xref ref-type="bibr" rid="B50">Zhang et al. 2016</xref>: 207), which is exactly the character that <italic><tp:taxon-name><tp:taxon-name-part taxon-name-part-type="genus" reg="Kaloplocamus">K.</tp:taxon-name-part><tp:taxon-name-part taxon-name-part-type="species" reg="albopunctatus">albopunctatus</tp:taxon-name-part></tp:taxon-name></italic> sp. nov. has and <italic><tp:taxon-name><tp:taxon-name-part taxon-name-part-type="genus" reg="Kaloplocamus">K.</tp:taxon-name-part><tp:taxon-name-part taxon-name-part-type="species" reg="ramosus">ramosus</tp:taxon-name-part></tp:taxon-name></italic> does not. In consequence, we consider that <italic><tp:taxon-name><tp:taxon-name-part taxon-name-part-type="genus" reg="Kaloplocamus">K.</tp:taxon-name-part><tp:taxon-name-part taxon-name-part-type="species" reg="ramosus">ramosus</tp:taxon-name-part></tp:taxon-name></italic> previously documented from the Yellow Sea is a misidentification of <italic><tp:taxon-name><tp:taxon-name-part taxon-name-part-type="genus" reg="Kaloplocamus">K.</tp:taxon-name-part><tp:taxon-name-part taxon-name-part-type="species" reg="albopunctatus">albopunctatus</tp:taxon-name-part></tp:taxon-name></italic> sp. nov.</p><table-wrap id="T3" position="float" orientation="portrait"><label>Table 3.</label><caption><p>Differences between six <italic><tp:taxon-name><tp:taxon-name-part taxon-name-part-type="genus" reg="Kaloplocamus">Kaloplocamus</tp:taxon-name-part></tp:taxon-name></italic> species.</p></caption><table id="TID0EI1AI" rules="all"><tbody><tr><th rowspan="1" colspan="1">Species</th><th rowspan="1" colspan="1">Velar appendages</th><th rowspan="1" colspan="1">Prostate</th><th rowspan="1" colspan="1">
                      <tp:taxon-name><tp:taxon-name-part taxon-name-part-type="genus" reg="Radula">Radula</tp:taxon-name-part></tp:taxon-name>
                    </th><th rowspan="1" colspan="1">Coloration</th></tr><tr><td rowspan="1" colspan="1">
                      <italic>
                        <tp:taxon-name><tp:taxon-name-part taxon-name-part-type="genus" reg="Kaloplocamus">K.</tp:taxon-name-part><tp:taxon-name-part taxon-name-part-type="species" reg="ramosus">ramosus</tp:taxon-name-part></tp:taxon-name>
                      </italic>
                    </td><td rowspan="1" colspan="1">8</td><td rowspan="1" colspan="1">Absent</td><td rowspan="1" colspan="1">17 × 17.6.0.6.17</td><td rowspan="1" colspan="1">Orange-red with translucent orange tubercles</td></tr><tr><td rowspan="1" colspan="1">
                      <italic>
                        <tp:taxon-name><tp:taxon-name-part taxon-name-part-type="genus" reg="Kaloplocamus">K.</tp:taxon-name-part><tp:taxon-name-part taxon-name-part-type="species" reg="japonicus">japonicus</tp:taxon-name-part></tp:taxon-name>
                      </italic>
                    </td><td rowspan="1" colspan="1">8</td><td rowspan="1" colspan="1">Present</td><td rowspan="1" colspan="1">24 × 17.3.0.3.17</td><td rowspan="1" colspan="1">Translucent with pink dots</td></tr><tr><td rowspan="1" colspan="1">
                      <italic>
                        <tp:taxon-name><tp:taxon-name-part taxon-name-part-type="genus" reg="Kaloplocamus">K.</tp:taxon-name-part><tp:taxon-name-part taxon-name-part-type="species" reg="albopunctatus">albopunctatus</tp:taxon-name-part></tp:taxon-name>
                      </italic>
                    </td><td rowspan="1" colspan="1">8</td><td rowspan="1" colspan="1">Present</td><td rowspan="1" colspan="1">15 × 13.3.0.3.13</td><td rowspan="1" colspan="1">Bright orange with red and white dots</td></tr><tr><td rowspan="1" colspan="1">
                      <italic>
                        <tp:taxon-name><tp:taxon-name-part taxon-name-part-type="genus" reg="Kaloplocamus">K.</tp:taxon-name-part><tp:taxon-name-part taxon-name-part-type="species" reg="acutus">acutus</tp:taxon-name-part></tp:taxon-name>
                      </italic>
                    </td><td rowspan="1" colspan="1">6</td><td rowspan="1" colspan="1">Absent</td><td rowspan="1" colspan="1">16 × 11.3.0.3.11</td><td rowspan="1" colspan="1">Orange-red with white dots</td></tr><tr><td rowspan="1" colspan="1">
                      <italic>
                        <tp:taxon-name><tp:taxon-name-part taxon-name-part-type="genus" reg="Kaloplocamus">K.</tp:taxon-name-part><tp:taxon-name-part taxon-name-part-type="species" reg="peludo">peludo</tp:taxon-name-part></tp:taxon-name>
                      </italic>
                    </td><td rowspan="1" colspan="1">6</td><td rowspan="1" colspan="1">Present</td><td rowspan="1" colspan="1">11 × 8.3.0.3.8</td><td rowspan="1" colspan="1">Orange with brown dots</td></tr><tr><td rowspan="1" colspan="1">
                      <italic>
                        <tp:taxon-name><tp:taxon-name-part taxon-name-part-type="genus" reg="Kaloplocamus">K.</tp:taxon-name-part><tp:taxon-name-part taxon-name-part-type="species" reg="maru">maru</tp:taxon-name-part></tp:taxon-name>
                      </italic>
                    </td><td rowspan="1" colspan="1">4</td><td rowspan="1" colspan="1">Absent</td><td rowspan="1" colspan="1">68 × 7.2.0.2.7</td><td rowspan="1" colspan="1">Orange with a white diamond-shaped spot</td></tr></tbody></table></table-wrap><p><italic><tp:taxon-name><tp:taxon-name-part taxon-name-part-type="genus" reg="Kaloplocamus">Kaloplocamus</tp:taxon-name-part><tp:taxon-name-part taxon-name-part-type="species" reg="albopunctatus">albopunctatus</tp:taxon-name-part></tp:taxon-name></italic> sp. nov. differs from <italic><tp:taxon-name><tp:taxon-name-part taxon-name-part-type="genus" reg="Kaloplocamus">K.</tp:taxon-name-part><tp:taxon-name-part taxon-name-part-type="species" reg="acutus">acutus</tp:taxon-name-part></tp:taxon-name></italic> by the presence of the prostate and in not having bright, carmine-red ramifications and white dots on the entire dorsum. According to <xref ref-type="bibr" rid="B2">Baba (1989)</xref>, <italic><tp:taxon-name><tp:taxon-name-part taxon-name-part-type="genus" reg="Kaloplocamus">K.</tp:taxon-name-part><tp:taxon-name-part taxon-name-part-type="species" reg="acutus">acutus</tp:taxon-name-part></tp:taxon-name></italic> has two lateral teeth, while <italic><tp:taxon-name><tp:taxon-name-part taxon-name-part-type="genus" reg="Kaloplocamus">K.</tp:taxon-name-part><tp:taxon-name-part taxon-name-part-type="species" reg="albopunctatus">albopunctatus</tp:taxon-name-part></tp:taxon-name></italic> sp. nov. has three lateral teeth. Additionally, <italic><tp:taxon-name><tp:taxon-name-part taxon-name-part-type="genus" reg="Kaloplocamus">K.</tp:taxon-name-part><tp:taxon-name-part taxon-name-part-type="species" reg="acutus">acutus</tp:taxon-name-part></tp:taxon-name></italic> has six velar appendages while <italic><tp:taxon-name><tp:taxon-name-part taxon-name-part-type="genus" reg="Kaloplocamus">K.</tp:taxon-name-part><tp:taxon-name-part taxon-name-part-type="species" reg="albopunctatus">albopunctatus</tp:taxon-name-part></tp:taxon-name></italic> sp. nov. has eight velar appendages on the head. <italic><tp:taxon-name><tp:taxon-name-part taxon-name-part-type="genus" reg="Kaloplocamus">Kaloplocamus</tp:taxon-name-part><tp:taxon-name-part taxon-name-part-type="species" reg="peludo">peludo</tp:taxon-name-part></tp:taxon-name></italic> has an opaque white, irregularly shaped line and brown dots on the dorsum and bears two types of appendages. Conversely, <italic><tp:taxon-name><tp:taxon-name-part taxon-name-part-type="genus" reg="Kaloplocamus">K.</tp:taxon-name-part><tp:taxon-name-part taxon-name-part-type="species" reg="albopunctatus">albopunctatus</tp:taxon-name-part></tp:taxon-name></italic> sp. nov. does not have these morphological characters and the appendages are uniform rather than differentiated into two types. Finally, <italic><tp:taxon-name><tp:taxon-name-part taxon-name-part-type="genus" reg="Kaloplocamus">K.</tp:taxon-name-part><tp:taxon-name-part taxon-name-part-type="species" reg="albopunctatus">albopunctatus</tp:taxon-name-part></tp:taxon-name></italic> sp. nov. can be distinguished from <italic><tp:taxon-name><tp:taxon-name-part taxon-name-part-type="genus" reg="Kaloplocamus">K.</tp:taxon-name-part><tp:taxon-name-part taxon-name-part-type="species" reg="maru">maru</tp:taxon-name-part></tp:taxon-name></italic> by the vas deferens that is differentiated into a prostate and the absence of the white diamond-shaped spot on the dorsum. Another feature that distinguishes <italic><tp:taxon-name><tp:taxon-name-part taxon-name-part-type="genus" reg="Kaloplocamus">K.</tp:taxon-name-part><tp:taxon-name-part taxon-name-part-type="species" reg="albopunctatus">albopunctatus</tp:taxon-name-part></tp:taxon-name></italic> sp. nov. from <italic><tp:taxon-name><tp:taxon-name-part taxon-name-part-type="genus" reg="Kaloplocamus">K.</tp:taxon-name-part><tp:taxon-name-part taxon-name-part-type="species" reg="maru">maru</tp:taxon-name-part></tp:taxon-name></italic> is that <italic><tp:taxon-name><tp:taxon-name-part taxon-name-part-type="genus" reg="Kaloplocamus">K.</tp:taxon-name-part><tp:taxon-name-part taxon-name-part-type="species" reg="maru">maru</tp:taxon-name-part></tp:taxon-name></italic> has a long ribbon of teeth with 68 rows of teeth on it, which clearly differs from the ribbon of <italic><tp:taxon-name><tp:taxon-name-part taxon-name-part-type="genus" reg="Kaloplocamus">K.</tp:taxon-name-part><tp:taxon-name-part taxon-name-part-type="species" reg="albopunctatus">albopunctatus</tp:taxon-name-part></tp:taxon-name></italic> sp. nov. that only has 24 rows of teeth.</p></tp:treatment-sec><tp:treatment-sec><!--Section generated to contain objects referenced in tp:taxon-treatment.--><supplementary-material xmlns:xlink="http://www.w3.org/1999/xlink" id="S2" position="float" orientation="portrait" xlink:type="simple"><object-id content-type="doi" xlink:type="simple">10.3897/zookeys.1168.101248.suppl2</object-id><object-id content-type="zenodo_dep_id" xlink:type="simple">8093664</object-id><object-id content-type="arpha" xlink:type="simple">674C1610-01A7-5D53-A933-9CCE4347BFEA</object-id><label>Supplementary material 2</label><caption><p>Penis of of <italic><tp:taxon-name><tp:taxon-name-part taxon-name-part-type="genus" reg="Kaloplocamus">Kaloplocamus</tp:taxon-name-part><tp:taxon-name-part taxon-name-part-type="species" reg="albopunctatus">albopunctatus</tp:taxon-name-part></tp:taxon-name></italic> sp. nov.</p></caption><statement content-type="dataType"><label>Data type</label><p>image</p></statement><statement content-type="notes"><label>Explanation note</label><p>The penis of <italic><tp:taxon-name><tp:taxon-name-part taxon-name-part-type="genus" reg="Kaloplocamus">Kaloplocamus</tp:taxon-name-part><tp:taxon-name-part taxon-name-part-type="species" reg="albopunctatus">albopunctatus</tp:taxon-name-part></tp:taxon-name></italic> sp. nov. Scale bar: 100 μm.</p></statement><media xlink:href="zookeys-1168-107_article-101248__-s002.jpg" mimetype="image" mime-subtype="jpeg" position="float" orientation="portrait" xlink:type="simple" id="oo_869439.jpg"><uri content-type="original_file" xlink:type="simple">https://binary.pensoft.net/file/869439</uri></media><permissions><license xlink:type="simple"><license-p>This dataset is made available under the Open Database License (http://opendatacommons.org/licenses/odbl/1.0/). The Open Database License (ODbL) is a license agreement intended to allow users to freely share, modify, and use this Dataset while maintaining this same freedom for others, provided that the original source and author(s) are credited.</license-p></license></permissions><attrib specific-use="authors">Jingcheng Wei, Lingfeng Kong</attrib></supplementary-material><supplementary-material xmlns:xlink="http://www.w3.org/1999/xlink" id="S3" position="float" orientation="portrait" xlink:type="simple"><object-id content-type="doi" xlink:type="simple">10.3897/zookeys.1168.101248.suppl3</object-id><object-id content-type="zenodo_dep_id" xlink:type="simple">8093667</object-id><object-id content-type="arpha" xlink:type="simple">8A255612-F468-5117-8DB0-B807D4F8293F</object-id><label>Supplementary material 3</label><caption><p>Egg mass of <italic><tp:taxon-name><tp:taxon-name-part taxon-name-part-type="genus" reg="Kaloplocamus">Kaloplocamus</tp:taxon-name-part><tp:taxon-name-part taxon-name-part-type="species" reg="albopunctatus">albopunctatus</tp:taxon-name-part></tp:taxon-name></italic> sp. nov.</p></caption><statement content-type="dataType"><label>Data type</label><p>image</p></statement><media xlink:href="zookeys-1168-107_article-101248__-s003.jpg" mimetype="image" mime-subtype="jpeg" position="float" orientation="portrait" xlink:type="simple" id="oo_869440.jpg"><uri content-type="original_file" xlink:type="simple">https://binary.pensoft.net/file/869440</uri></media><permissions><license xlink:type="simple"><license-p>This dataset is made available under the Open Database License (http://opendatacommons.org/licenses/odbl/1.0/). The Open Database License (ODbL) is a license agreement intended to allow users to freely share, modify, and use this Dataset while maintaining this same freedom for others, provided that the original source and author(s) are credited.</license-p></license></permissions><attrib specific-use="authors">Jingcheng Wei, Lingfeng Kong</attrib></supplementary-material></tp:treatment-sec><ref-list><ref id="B33"><mixed-citation xmlns:xlink="http://www.w3.org/1999/xlink" xlink:type="simple"><person-group><name name-style="western"><surname>Qi</surname><given-names>Z</given-names></name><name name-style="western"><surname>Lin</surname><given-names>G</given-names></name><name name-style="western"><surname>Zhang</surname><given-names>F</given-names></name><name name-style="western"><surname>Ma</surname><given-names>X</given-names></name></person-group> (<year>1986</year>) <source>Chinese Animal Atlas—Molluscs (3).</source><publisher-name>Science Press</publisher-name>, <publisher-loc>Beijing</publisher-loc>, <size units="page">63 pp</size>.</mixed-citation></ref><ref id="B2"><mixed-citation xmlns:xlink="http://www.w3.org/1999/xlink" xlink:type="simple"><person-group><name name-style="western"><surname>Baba</surname><given-names>K</given-names></name></person-group> (<year>1989</year>) <article-title>Review of the genus <italic><tp:taxon-name><tp:taxon-name-part taxon-name-part-type="genus">Kaloplocamus</tp:taxon-name-part></tp:taxon-name></italic> from Japan (<tp:taxon-name><tp:taxon-name-part taxon-name-part-type="order">Nudibranchia</tp:taxon-name-part></tp:taxon-name>: <tp:taxon-name><tp:taxon-name-part taxon-name-part-type="family">Polyceridae</tp:taxon-name-part></tp:taxon-name> s.l.).</article-title><source>Venus (Fukuyama-Shi, Japan)</source><volume>48</volume>: <fpage>231</fpage>–<lpage>243</lpage>.</mixed-citation></ref><ref id="B34"><mixed-citation xmlns:xlink="http://www.w3.org/1999/xlink" xlink:type="simple"><person-group><name name-style="western"><surname>Qi</surname><given-names>Z</given-names></name><name name-style="western"><surname>Ma</surname><given-names>X</given-names></name><name name-style="western"><surname>Wang</surname><given-names>Z</given-names></name><name name-style="western"><surname>Lin</surname><given-names>G</given-names></name><name name-style="western"><surname>Xu</surname><given-names>F</given-names></name><name name-style="western"><surname>Dong</surname><given-names>Z</given-names></name><name name-style="western"><surname>Li</surname><given-names>F</given-names></name><name name-style="western"><surname>Lv</surname><given-names>R</given-names></name></person-group> (<year>1989</year>) <source><tp:taxon-name><tp:taxon-name-part taxon-name-part-type="phylum">Mollusca</tp:taxon-name-part></tp:taxon-name> of Huanghai and Bohai.</source><publisher-name>Agricultural Publishing House</publisher-name>, <publisher-loc>Beijing</publisher-loc>, <size units="page">119 pp</size>.</mixed-citation></ref><ref id="B50"><mixed-citation xmlns:xlink="http://www.w3.org/1999/xlink" xlink:type="simple"><person-group><name name-style="western"><surname>Zhang</surname><given-names>S</given-names></name><name name-style="western"><surname>Zhang</surname><given-names>J</given-names></name><name name-style="western"><surname>Chen</surname><given-names>Z</given-names></name><name name-style="western"><surname>Xu</surname><given-names>F</given-names></name></person-group> (<year>2016</year>) <source>Mollusks of the Yellow Sea and Bohai Sea.</source><publisher-name>Science Press</publisher-name>, <publisher-loc>Beijing</publisher-loc>, <size units="page">207 pp</size>.</mixed-citation></ref><ref id="B5"><mixed-citation xmlns:xlink="http://www.w3.org/1999/xlink" xlink:type="simple"><person-group><name name-style="western"><surname>Bergh</surname><given-names>R</given-names></name></person-group> (<year>1880</year>) <article-title>Beitrage zu einer Monographie der Polyceraden, I. In: Adolf H (Ed.</article-title><source>) Verhandlungen der koniglich-kaiserlich Zoologisch-botanischen Gesellschaft in Wien</source><volume>29</volume>: <fpage>599</fpage>–<lpage>652</lpage>. [pls 599–514.]</mixed-citation></ref><ref id="B45"><mixed-citation xmlns:xlink="http://www.w3.org/1999/xlink" xlink:type="simple"><person-group><name name-style="western"><surname>Vallès</surname><given-names>Y</given-names></name><name name-style="western"><surname>Gosliner</surname><given-names>TM</given-names></name></person-group> (<year>2006</year>) <article-title>Shedding light onto the genera (<tp:taxon-name><tp:taxon-name-part taxon-name-part-type="phylum">Mollusca</tp:taxon-name-part></tp:taxon-name>: <tp:taxon-name><tp:taxon-name-part taxon-name-part-type="order">Nudibranchia</tp:taxon-name-part></tp:taxon-name>) <italic><tp:taxon-name><tp:taxon-name-part taxon-name-part-type="genus">Kaloplocamus</tp:taxon-name-part></tp:taxon-name></italic> and <italic><tp:taxon-name><tp:taxon-name-part taxon-name-part-type="genus">Plocamopherus</tp:taxon-name-part></tp:taxon-name></italic> with description of new species belonging to these unique bioluminescent dorids.</article-title><source>The Veliger</source><volume>48</volume>: <fpage>178</fpage>–<lpage>205</lpage>.</mixed-citation></ref></ref-list></tp:taxon-treatment>
