# Supplementary material for: ﻿Taxonomic review of Kaloplocamus from the Yellow Sea, China with the description of a new species (Nudibranchia, Doridina, Polyceridae)
Source: Zookeys. 2023 Jun 27;1168:107–29. doi: 10.3897/zookeys.1168.101248 (PMC10320717; doi:10.3897/zookeys.1168.101248)
Supplement: XML Treatment for Kaloplocamus japonicus [file zookeys.1168.101248-treatment2.xml]

<!DOCTYPE tp:taxon-treatment
  PUBLIC "-//TaxonX//DTD Taxonomic Treatment Publishing DTD v0 20100105//EN" "tax-treatment-NSO.dtd">
<tp:taxon-treatment xmlns:tp="http://www.plazi.org/taxpub"><tp:treatment-meta><kwd-group><label>Taxon classification</label><kwd>
                <named-content content-type="kingdom">Animalia</named-content>
              </kwd><kwd>
                <named-content content-type="order">Nudibranchia</named-content>
              </kwd><kwd>
                <named-content content-type="family">Polyceridae</named-content>
              </kwd></kwd-group><mixed-citation publication-type="journal"><person-group><name><surname>Wei</surname><given-names>Jingcheng</given-names></name><name><surname>Kong</surname><given-names>Lingfeng</given-names></name></person-group><article-title>﻿Taxonomic review of <italic><tp:taxon-name><tp:taxon-name-part taxon-name-part-type="genus" reg="Kaloplocamus">Kaloplocamus</tp:taxon-name-part></tp:taxon-name></italic> from the Yellow Sea, China with the description of a new species (<tp:taxon-name><tp:taxon-name-part taxon-name-part-type="order">Nudibranchia</tp:taxon-name-part></tp:taxon-name>, <tp:taxon-name><tp:taxon-name-part taxon-name-part-type="suborder">Doridina</tp:taxon-name-part></tp:taxon-name>, <tp:taxon-name><tp:taxon-name-part taxon-name-part-type="family">Polyceridae</tp:taxon-name-part></tp:taxon-name>)</article-title><source>Zookeys</source><day>27</day><month>06</month><year>2023</year><volume>1168</volume><fpage>107</fpage><lpage>129</lpage><pub-id pub-id-type="doi">10.3897/zookeys.1168.101248</pub-id></mixed-citation></tp:treatment-meta><tp:nomenclature><label>﻿</label><tp:taxon-name>
              <object-id xmlns:xlink="http://www.w3.org/1999/xlink" content-type="arpha" xlink:type="simple">EBB6D274-82C0-5A93-AC0D-21824CB7EE65</object-id>
              <tp:taxon-name-part taxon-name-part-type="genus" reg="Kaloplocamus">Kaloplocamus</tp:taxon-name-part>
              <tp:taxon-name-part taxon-name-part-type="species" reg="japonicus">japonicus</tp:taxon-name-part>
            </tp:taxon-name><tp:taxon-authority>Bergh, 1880</tp:taxon-authority><xref ref-type="fig" rid="F6">Figs 6</xref><xref ref-type="fig" rid="F7">, 7</xref><xref ref-type="fig" rid="F8">, 8</xref><xref ref-type="fig" rid="F9">, 9</xref><tp:nomenclature-citation-list><tp:nomenclature-citation><tp:taxon-name>
                  <tp:taxon-name-part taxon-name-part-type="genus" reg="Euplocamus">Euplocamus</tp:taxon-name-part>
                  <tp:taxon-name-part taxon-name-part-type="species" reg="japonicus">japonicus</tp:taxon-name-part>
                </tp:taxon-name><comment>: Bergh, 1880, 32, pl. XIII, fig. 17, pl. XIV, figs 3–10.</comment></tp:nomenclature-citation></tp:nomenclature-citation-list></tp:nomenclature><tp:treatment-sec sec-type="type locality" id="SECID0ESWBG"><title>Type locality.</title><p>Japan.</p></tp:treatment-sec><tp:treatment-sec sec-type="material" id="SECID0EXWBG"><title>Material examined.</title><p>Alcohol-fixed, two specimens, original label: “CN, SD, Tianheng, <named-content xmlns:xlink="http://www.w3.org/1999/xlink" content-type="dwc:verbatimCoordinates" xlink:type="simple"><named-content content-type="geo-json" specific-use="{&#34;type&#34;:&#34;Point&#34;,&#34;coordinates&#34;:[120.976667,36.561667]}" id="NCID0EAXBG" xlink:type="simple">36°33.7′N, 120°58.6′E</named-content></named-content>, 04 May. 2022, J.C. Wei” “<abbrev xmlns:xlink="http://www.w3.org/1999/xlink" xlink:title="Laboratory of Shellfish Genetics and Breeding" id="ABBRID0EFXBG" xlink:type="simple">LSGB</abbrev> hb266000 0201 to 0202”; alcohol-fixed, three specimens, original label: “CN, SD, Tianheng, <named-content xmlns:xlink="http://www.w3.org/1999/xlink" content-type="dwc:verbatimCoordinates" xlink:type="simple"><named-content content-type="geo-json" specific-use="{&#34;type&#34;:&#34;Point&#34;,&#34;coordinates&#34;:[120.976667,36.561667]}" id="NCID0EMXBG" xlink:type="simple">36°33.7′N, 120°58.6′E</named-content></named-content>, 04 May. 2022, J.C. Wei” “<abbrev xmlns:xlink="http://www.w3.org/1999/xlink" xlink:title="Laboratory of Shellfish Genetics and Breeding" id="ABBRID0ERXBG" xlink:type="simple">LSGB</abbrev> hb266000 0203 to 0205”.</p></tp:treatment-sec><tp:treatment-sec sec-type="description" id="SECID0EVXBG"><title>Description.</title><p><bold><italic>External morphology</italic></bold> (Fig. <xref ref-type="fig" rid="F6">6</xref>) Living animals are up to 21 mm in length. The body is elongate, limaciform, and translucent white with pink dots. The entire dorsum is covered in small, opaque, white tubercles. The oral tentacles are flat and thin. The head bears eight velar appendages, approximately half of the length of the rhinophores. These appendages are also translucent white and have elongate, sharp, secondary ramifications. There are four pairs of lateral appendages on the dorsum that are approximately twice as long as the ones on the veil, and they have thicker ramifications. All the appendages share the same coloration as the body. The branchial leaves are situated between the second and third pair of appendages. There are five tripinnate branchial leaves which have the same coloration as the body; the stalks of the branchial leaves have small, dense, white protuberances. The rhinophores have a semitranslucent stalk and an orange-red lamellate clavus with approximately 26–28 rhinophoral lamellae; the clavus has a white tip and a white line on the anterior side. The rhinophoral sheath is short and has small, opaque, white tubercles around its margin.</p><fig id="F6" position="float" orientation="portrait"><object-id xmlns:xlink="http://www.w3.org/1999/xlink" content-type="doi" xlink:type="simple">10.3897/zookeys.1168.101248.figure6</object-id><object-id xmlns:xlink="http://www.w3.org/1999/xlink" content-type="arpha" xlink:type="simple">B17A9D23-DDCA-5BFC-B551-738FC4EF9182</object-id><label>Figure 6.</label><caption><p><italic><tp:taxon-name><tp:taxon-name-part taxon-name-part-type="genus" reg="Kaloplocamus">Kaloplocamus</tp:taxon-name-part><tp:taxon-name-part taxon-name-part-type="species" reg="japonicus">japonicus</tp:taxon-name-part></tp:taxon-name></italic>, living specimen, 18 mm in length. <bold>A</bold> dorsal view <bold>B</bold> lateral view.</p></caption><graphic xmlns:xlink="http://www.w3.org/1999/xlink" xlink:href="zookeys-1168-107_article-101248__-g006.jpg" position="float" orientation="portrait" xlink:type="simple" id="oo_869433.jpg"><uri content-type="original_file" xlink:type="simple">https://binary.pensoft.net/fig/869433</uri></graphic></fig><p><bold><italic>Radula</italic></bold> (Fig. <xref ref-type="fig" rid="F7">7</xref>) The radula formula of a 20 mm specimen is 24 × 17.3.0.3.17, and this species is characterized by two different types of teeth (Fig. <xref ref-type="fig" rid="F7">7A–D</xref>). There are three inner lateral teeth per side; the innermost two teeth are similar in shape and have a sharp, hook-like portion at the apex, and the tip is not bifurcated, while the third one has a blunt bifurcation on the tip (Fig. <xref ref-type="fig" rid="F7">7D</xref>). All the inner lateral teeth have a secondary cusp, but this structure on the third tooth is not as pronounced as that of the innermost two. The outer marginal teeth are flat and roughly rectangular, and the size of these teeth decreases along the row (Fig. <xref ref-type="fig" rid="F7">7C</xref>). The rachis is granulated and does not transversally divide into rachidian plate rows (Fig. <xref ref-type="fig" rid="F7">7E</xref>). The jaws have thin, elongate, laminar rodlets which are densely packed (Fig. <xref ref-type="fig" rid="F7">7F</xref>).</p><fig id="F7" position="float" orientation="portrait"><object-id xmlns:xlink="http://www.w3.org/1999/xlink" content-type="doi" xlink:type="simple">10.3897/zookeys.1168.101248.figure7</object-id><object-id xmlns:xlink="http://www.w3.org/1999/xlink" content-type="arpha" xlink:type="simple">13897E78-EF1A-5EC5-B872-50CB0FB9C13C</object-id><label>Figure 7.</label><caption><p>Specimen <abbrev xmlns:xlink="http://www.w3.org/1999/xlink" xlink:title="Laboratory of Shellfish Genetics and Breeding" id="ABBRID0EH1BG" xlink:type="simple">LSGB</abbrev> hb266000 0203 of <italic><tp:taxon-name><tp:taxon-name-part taxon-name-part-type="genus" reg="Kaloplocamus">Kaloplocamus</tp:taxon-name-part><tp:taxon-name-part taxon-name-part-type="species" reg="japonicus">japonicus</tp:taxon-name-part></tp:taxon-name></italic>, SEM photographs of the radula and jaws <bold>A</bold> whole radula <bold>B, C</bold> outer lateral teeth <bold>D</bold> inner lateral teeth <bold>E</bold> rachis <bold>F</bold> jaws. Scale bars: 1000 μm (<bold>A</bold>); 200 μm (<bold>B</bold>); 100 μm (<bold>C, D</bold>); 20 μm (<bold>E</bold>); 200 μm (<bold>F</bold>).</p></caption><graphic xmlns:xlink="http://www.w3.org/1999/xlink" xlink:href="zookeys-1168-107_article-101248__-g007.jpg" position="float" orientation="portrait" xlink:type="simple" id="oo_869434.jpg"><uri content-type="original_file" xlink:type="simple">https://binary.pensoft.net/fig/869434</uri></graphic></fig><p><bold><italic>Reproductive system</italic></bold> (Fig. <xref ref-type="fig" rid="F8">8</xref>) The reproductive system is triaulic (Fig. <xref ref-type="fig" rid="F8">8</xref>). The vas deferens is differentiated into an oblong-oval prostate in its distal portion, which is connected to the oval bursa copulatrix. The vagina is thin and approximately half of the length of the vas deferens, entering directly into the bursa copulatrix. From the bursa copulatrix protrudes a short, thick duct with an ampoule-like extension; the female gland mass is connected to that duct via the uterine duct, and on the other side of it, a crooked duct exits that connects to the oval receptaculum seminis. The ampulla is long, coiled, and enters into the female gland mass in a relatively distal position. The penis has spines and is slightly inflated in the distal position (Suppl. material <xref ref-type="supplementary-material" rid="S4">4</xref>).</p><fig id="F8" position="float" orientation="portrait"><object-id xmlns:xlink="http://www.w3.org/1999/xlink" content-type="doi" xlink:type="simple">10.3897/zookeys.1168.101248.figure8</object-id><object-id xmlns:xlink="http://www.w3.org/1999/xlink" content-type="arpha" xlink:type="simple">6BCC47F7-5C8D-5053-8E65-3790E666E7D3</object-id><label>Figure 8.</label><caption><p>Specimen <abbrev xmlns:xlink="http://www.w3.org/1999/xlink" xlink:title="Laboratory of Shellfish Genetics and Breeding" id="ABBRID0EK3BG" xlink:type="simple">LSGB</abbrev> hb266000 0203 of <italic><tp:taxon-name><tp:taxon-name-part taxon-name-part-type="genus" reg="Kaloplocamus">Kaloplocamus</tp:taxon-name-part><tp:taxon-name-part taxon-name-part-type="species" reg="japonicus">japonicus</tp:taxon-name-part></tp:taxon-name></italic>, diagram of the reproductive anatomy. Abbreviations: am – ampulla; bc – bursa copulatrix; f – female gland mass; p – prostate; s – receptaculum seminis; u – uterine duct; v – vagina; vd – vas deferens. Scale bar: 1000 μm.</p></caption><graphic xmlns:xlink="http://www.w3.org/1999/xlink" xlink:href="zookeys-1168-107_article-101248__-g008.jpg" position="float" orientation="portrait" xlink:type="simple" id="oo_869435.jpg"><uri content-type="original_file" xlink:type="simple">https://binary.pensoft.net/fig/869435</uri></graphic></fig><p><bold><italic>Egg mass</italic></bold> (Suppl. material <xref ref-type="supplementary-material" rid="S5">5</xref>). The egg mass of this species is flat, belt-like, coiled, and translucent with white eggs within.</p></tp:treatment-sec><tp:treatment-sec sec-type="remarks" id="SECID0EJ4BG"><title>Remarks.</title><p>This species is characterized by several features that are very different from those of the other known species of <italic><tp:taxon-name><tp:taxon-name-part taxon-name-part-type="genus" reg="Kaloplocamus">Kaloplocamus</tp:taxon-name-part></tp:taxon-name></italic>. The most apparent one is its translucent white-pink body coloration, which has never been reported before. Additionally, the way its bursa copulatrix connects to the receptaculum seminis and female gland mass is also different. Most <italic><tp:taxon-name><tp:taxon-name-part taxon-name-part-type="genus" reg="Kaloplocamus">Kaloplocamus</tp:taxon-name-part></tp:taxon-name></italic> species have a Y-shaped structure composed of three ducts of approximately the same width which link these organs, while <italic><tp:taxon-name><tp:taxon-name-part taxon-name-part-type="genus" reg="Kaloplocamus">K.</tp:taxon-name-part><tp:taxon-name-part taxon-name-part-type="species" reg="japonicus">japonicus</tp:taxon-name-part></tp:taxon-name></italic> has an ampoule-like extension on the duct connected to the bursa copulatrix. The extension is approximately twice as wide as the uterine duct and protrudes from the join (Fig. <xref ref-type="fig" rid="F8">8</xref>). This structure was also described by <xref ref-type="bibr" rid="B5">Bergh (1880)</xref> and is the main reason we consider our specimens to be <italic><tp:taxon-name><tp:taxon-name-part taxon-name-part-type="genus" reg="Kaloplocamus">K.</tp:taxon-name-part><tp:taxon-name-part taxon-name-part-type="species" reg="japonicus">japonicus</tp:taxon-name-part></tp:taxon-name></italic>. Although <xref ref-type="bibr" rid="B5">Bergh (1880)</xref> described <italic><tp:taxon-name><tp:taxon-name-part taxon-name-part-type="genus" reg="Kaloplocamus">K.</tp:taxon-name-part><tp:taxon-name-part taxon-name-part-type="species" reg="japonicus">japonicus</tp:taxon-name-part></tp:taxon-name></italic> as having six appendages on head, it is likely that the last pair of velar appendages were misidentified as dorsal appendages considering that he noted <italic><tp:taxon-name><tp:taxon-name-part taxon-name-part-type="genus" reg="Kaloplocamus">K.</tp:taxon-name-part><tp:taxon-name-part taxon-name-part-type="species" reg="japonicus">japonicus</tp:taxon-name-part></tp:taxon-name></italic> has five pairs of appendages on the dorsum. <xref ref-type="bibr" rid="B12">Eliot (1913)</xref> also reported two specimens from Japan, but the coloration of his specimens was not mentioned because they were fixed in alcohol when he examined them. The structure of reproductive system was also absent, and it is impossible to know if the specimens were <italic><tp:taxon-name><tp:taxon-name-part taxon-name-part-type="genus" reg="Kaloplocamus">K.</tp:taxon-name-part><tp:taxon-name-part taxon-name-part-type="species" reg="japonicus">japonicus</tp:taxon-name-part></tp:taxon-name></italic>. The color forms B and C described by <xref ref-type="bibr" rid="B2">Baba (1989)</xref> resemble <italic><tp:taxon-name><tp:taxon-name-part taxon-name-part-type="genus" reg="Kaloplocamus">K.</tp:taxon-name-part><tp:taxon-name-part taxon-name-part-type="species" reg="japonicus">japonicus</tp:taxon-name-part></tp:taxon-name></italic> in coloration; however, the reproductive system structures of these forms remain unknown and more evidence is needed to determine whether they are <italic><tp:taxon-name><tp:taxon-name-part taxon-name-part-type="genus" reg="Kaloplocamus">K.</tp:taxon-name-part><tp:taxon-name-part taxon-name-part-type="species" reg="japonicus">japonicus</tp:taxon-name-part></tp:taxon-name></italic> or other undescribed <italic><tp:taxon-name><tp:taxon-name-part taxon-name-part-type="genus" reg="Kaloplocamus">Kaloplocamus</tp:taxon-name-part></tp:taxon-name></italic> species.</p><p>Interestingly, there seems to be an aberration on the radula of the specimen examined (Fig. <xref ref-type="fig" rid="F7">7C</xref>). The two outer marginal teeth on each row of the left side merges into one, making that side have only 16 outer lateral teeth, while on the right side there are 17 outer marginal teeth without a merged tooth. The merged tooth is approximately twice the width of the largest outer lateral teeth and is erupted from two independent roots. These merged teeth are found in every row of the left side of the radula and this has neither been reported in other species of <italic><tp:taxon-name><tp:taxon-name-part taxon-name-part-type="genus" reg="Kaloplocamus">Kaloplocamus</tp:taxon-name-part></tp:taxon-name></italic> nor found in examined <italic><tp:taxon-name><tp:taxon-name-part taxon-name-part-type="genus" reg="Kaloplocamus">K.</tp:taxon-name-part><tp:taxon-name-part taxon-name-part-type="species" reg="japonicus">japonicus</tp:taxon-name-part></tp:taxon-name></italic> specimens (Fig. <xref ref-type="fig" rid="F9">9A, B</xref>).</p><fig id="F9" position="float" orientation="portrait"><object-id xmlns:xlink="http://www.w3.org/1999/xlink" content-type="doi" xlink:type="simple">10.3897/zookeys.1168.101248.figure9</object-id><object-id xmlns:xlink="http://www.w3.org/1999/xlink" content-type="arpha" xlink:type="simple">26DEF0CB-433E-53B2-8919-62B7F381081C</object-id><label>Figure 9.</label><caption><p>Specimen <abbrev xmlns:xlink="http://www.w3.org/1999/xlink" xlink:title="Laboratory of Shellfish Genetics and Breeding" id="ABBRID0EKCAI" xlink:type="simple">LSGB</abbrev> hb266000 0204 of <italic><tp:taxon-name><tp:taxon-name-part taxon-name-part-type="genus" reg="Kaloplocamus">Kaloplocamus</tp:taxon-name-part><tp:taxon-name-part taxon-name-part-type="species" reg="japonicus">japonicus</tp:taxon-name-part></tp:taxon-name></italic>, SEM photographs of the radula <bold>A</bold> whole radula <bold>B</bold> outer lateral teeth. Scale bars: 1000 μm (<bold>A</bold>); 200 μm (<bold>B</bold>).</p></caption><graphic xmlns:xlink="http://www.w3.org/1999/xlink" xlink:href="zookeys-1168-107_article-101248__-g009.jpg" position="float" orientation="portrait" xlink:type="simple" id="oo_869436.jpg"><uri content-type="original_file" xlink:type="simple">https://binary.pensoft.net/fig/869436</uri></graphic></fig></tp:treatment-sec><tp:treatment-sec><!--Section generated to contain objects referenced in tp:taxon-treatment.--><supplementary-material xmlns:xlink="http://www.w3.org/1999/xlink" id="S4" position="float" orientation="portrait" xlink:type="simple"><object-id content-type="doi" xlink:type="simple">10.3897/zookeys.1168.101248.suppl4</object-id><object-id content-type="zenodo_dep_id" xlink:type="simple">8093671</object-id><object-id content-type="arpha" xlink:type="simple">BCD8D3D0-F83A-516B-BE1A-A46F26E42323</object-id><label>Supplementary material 4</label><caption><p>The penis of <italic><tp:taxon-name><tp:taxon-name-part taxon-name-part-type="genus" reg="Kaloplocamus">Kaloplocamus</tp:taxon-name-part><tp:taxon-name-part taxon-name-part-type="species" reg="japonicus">japonicus</tp:taxon-name-part></tp:taxon-name></italic></p></caption><statement content-type="dataType"><label>Data type</label><p>image</p></statement><statement content-type="notes"><label>Explanation note</label><p>The penis of <italic><tp:taxon-name><tp:taxon-name-part taxon-name-part-type="genus" reg="Kaloplocamus">Kaloplocamus</tp:taxon-name-part><tp:taxon-name-part taxon-name-part-type="species" reg="japonicus">japonicus</tp:taxon-name-part></tp:taxon-name></italic>. Scale bar: 100 μm.</p></statement><media xlink:href="zookeys-1168-107_article-101248__-s004.jpg" mimetype="image" mime-subtype="jpeg" position="float" orientation="portrait" xlink:type="simple" id="oo_869441.jpg"><uri content-type="original_file" xlink:type="simple">https://binary.pensoft.net/file/869441</uri></media><permissions><license xlink:type="simple"><license-p>This dataset is made available under the Open Database License (http://opendatacommons.org/licenses/odbl/1.0/). The Open Database License (ODbL) is a license agreement intended to allow users to freely share, modify, and use this Dataset while maintaining this same freedom for others, provided that the original source and author(s) are credited.</license-p></license></permissions><attrib specific-use="authors">Jingcheng Wei, Lingfeng Kong</attrib></supplementary-material><supplementary-material xmlns:xlink="http://www.w3.org/1999/xlink" id="S5" position="float" orientation="portrait" xlink:type="simple"><object-id content-type="doi" xlink:type="simple">10.3897/zookeys.1168.101248.suppl5</object-id><object-id content-type="zenodo_dep_id" xlink:type="simple">8093656</object-id><object-id content-type="arpha" xlink:type="simple">6BE63131-28B0-5527-ACBA-27C6A071B8C9</object-id><label>Supplementary material 5</label><caption><p>Egg mass of <italic><tp:taxon-name><tp:taxon-name-part taxon-name-part-type="genus" reg="Kaloplocamus">Kaloplocamus</tp:taxon-name-part><tp:taxon-name-part taxon-name-part-type="species" reg="japonicus">japonicus</tp:taxon-name-part></tp:taxon-name></italic></p></caption><statement content-type="dataType"><label>Data type</label><p>image</p></statement><media xlink:href="zookeys-1168-107_article-101248__-s005.jpg" mimetype="image" mime-subtype="jpeg" position="float" orientation="portrait" xlink:type="simple" id="oo_869442.jpg"><uri content-type="original_file" xlink:type="simple">https://binary.pensoft.net/file/869442</uri></media><permissions><license xlink:type="simple"><license-p>This dataset is made available under the Open Database License (http://opendatacommons.org/licenses/odbl/1.0/). The Open Database License (ODbL) is a license agreement intended to allow users to freely share, modify, and use this Dataset while maintaining this same freedom for others, provided that the original source and author(s) are credited.</license-p></license></permissions><attrib specific-use="authors">Jingcheng Wei, Lingfeng Kong</attrib></supplementary-material></tp:treatment-sec><ref-list><ref id="B5"><mixed-citation xmlns:xlink="http://www.w3.org/1999/xlink" xlink:type="simple"><person-group><name name-style="western"><surname>Bergh</surname><given-names>R</given-names></name></person-group> (<year>1880</year>) <article-title>Beitrage zu einer Monographie der Polyceraden, I. In: Adolf H (Ed.</article-title><source>) Verhandlungen der koniglich-kaiserlich Zoologisch-botanischen Gesellschaft in Wien</source><volume>29</volume>: <fpage>599</fpage>–<lpage>652</lpage>. [pls 599–514.]</mixed-citation></ref><ref id="B12"><mixed-citation xmlns:xlink="http://www.w3.org/1999/xlink" xlink:type="simple"><person-group><name name-style="western"><surname>Eliot</surname><given-names>C</given-names></name></person-group> (<year>1913</year>) <article-title>Japanese nudibranchs.</article-title><source>Journal of the College of Science, Imperial University Tokyo</source><volume>35</volume>(<issue>1</issue>): <fpage>1</fpage>–<lpage>47</lpage>. [pls 1, 2.]</mixed-citation></ref><ref id="B2"><mixed-citation xmlns:xlink="http://www.w3.org/1999/xlink" xlink:type="simple"><person-group><name name-style="western"><surname>Baba</surname><given-names>K</given-names></name></person-group> (<year>1989</year>) <article-title>Review of the genus <italic><tp:taxon-name><tp:taxon-name-part taxon-name-part-type="genus">Kaloplocamus</tp:taxon-name-part></tp:taxon-name></italic> from Japan (<tp:taxon-name><tp:taxon-name-part taxon-name-part-type="order">Nudibranchia</tp:taxon-name-part></tp:taxon-name>: <tp:taxon-name><tp:taxon-name-part taxon-name-part-type="family">Polyceridae</tp:taxon-name-part></tp:taxon-name> s.l.).</article-title><source>Venus (Fukuyama-Shi, Japan)</source><volume>48</volume>: <fpage>231</fpage>–<lpage>243</lpage>.</mixed-citation></ref></ref-list></tp:taxon-treatment>
