# Supplementary material for: ﻿Taxonomic review of Kaloplocamus from the Yellow Sea, China with the description of a new species (Nudibranchia, Doridina, Polyceridae)
Source: Zookeys. 2023 Jun 27;1168:107–29. doi: 10.3897/zookeys.1168.101248 (PMC10320717; doi:10.3897/zookeys.1168.101248)
Supplement: Supplementary material 6 — Information of specimens [file zookeys-1168-107_article-101248__-s006.xls]

## Sheet: MatrixOutput
Voucher number	COI	16S	Length
LSGB hb266000 0302	OP903111	OP908059	18mm
LSGB hb266000 0303	OP903112	OP908060	15mm
LSGB hb266000 0304	OP903113	OP908061	21mm
LSGB hb266000 0305	——	——	23mm
LSGB hb266000 0306	——	——	25mm
LSGB hb266000 0307	——	——	19mm
LSGB hb266000 0308	——	——	20mm
LSGB hb266000 0201	——	——	18mm
LSGB hb266000 0202	OP903108	OP908062	21mm
LSGB hb266000 0203	OP903109	OP908063	20mm
LSGB hb266000 0204	OP903110	OP908064	20mm
LSGB hb266000 0205	——	——	15mm

## Sheet: Caption
Table. Estimates of Evolutionary Divergence between Sequences
The number of base differences per site from between sequences are shown. This analysis involved 6 nucleotide sequences. Codon positions included were 1st+2nd+3rd+Noncoding. All ambiguous positions were removed for each sequence pair (pairwise deletion option). There were a total of 676 positions in the final dataset. Evolutionary analyses were conducted in MEGA X [1]
1. Kumar S., Stecher G., Li M., Knyaz C., and Tamura K. (2018). MEGA X: Molecular Evolutionary Genetics Analysis across computing platforms. Molecular Biology and Evolution 35:1547-1549.
Disclaimer: Although utmost care has been taken to ensure the correctness of the caption, the caption text is provided "as is" without any warranty of any kind. Authors advise the user to carefully check the caption prior to its use for any purpose and report any errors or problems to the authors immediately (www.megasoftware.net). In no event shall the authors and their employers be liable for a…
